# Supplementary material for: Oxidative Stress and Apoptosis in Disk Abalone (Haliotis discus hannai) Caused by Water Temperature and pH Changes
Source: Antioxidants (Basel). 2023 Apr 26;12(5):1003. doi: 10.3390/antiox12051003 (PMC10215517; doi:10.3390/antiox12051003)
Supplement: Supplementary file 1 [file antioxidants-12-01003-s001.zip]

Archive with 1 entries (1 files):
- antioxidants-2330294-supplementary.pdf
